# Supplementary material for: Evolutionary and Structural Analysis of the Aquaporin Gene Family in Rice
Source: Plants (Basel). 2025 Jul 3;14(13):2035. doi: 10.3390/plants14132035 (PMC12251758; doi:10.3390/plants14132035)
Supplement: Supplementary file 1 [file plants-14-02035-s001.zip]

Archive with 1 entries (1 files):
- plants-3665480-supplementary.xlsx
