# Supplementary material for: Evolutionary and Structural Analysis of the Aquaporin Gene Family in Rice
Source: Plants (Basel). 2025 Jul 3;14(13):2035. doi: 10.3390/plants14132035 (PMC12251758; doi:10.3390/plants14132035)
Supplement: Supplementary file 1 [file plants-14-02035-s001.zip › plants-3665480-supplementary.xlsx]

## Sheet: Sheet 1
Table S1: Detailed information of aquaporin-encoding genes in Oryza sativa L.
Gene ID	RAP Os ID	MSU Loc_Os ID	Subgroup	Protein Seq.	CDS Seq.	Genomic Seq.
OsNIP1;1	Os02g0232900	LOC_Os02g13870	NIP	MAGGDNNSQTTNGGSGHEQRAMEEGRKQEEFAADGQGCGLAFSVPFIQKIIAEIFGTYFLIFAGCGAVTINQSKNGQITFPGVAIVWGLAVMVMVYAVGHISGAHFNPAVTLAFATCRRFPWRQVPAYAAAQMLGATLAAGTLRLMFGGRHEHFPGTLPAGSDVQSLVLEFIITFYLMFVISGVATDNRAIGELAGLAVGATILLNVLIAGPISGASMNPARSLGPAMIGGEYRSIWVYIVGPVAGAVAGAWAYNIIRFTNKPLREITKSGSFLKSMNRMNSST	ATGGCAGGAGGTGACAACAACTCCCAGACCACCAATGGCGGCTCAGGTCACGAGCAGAGAGCCATGGAGGAAGGCAGGAAGCAGGAGGAGTTCGCCGCCGACGGCCAGGGCTGCGGCCTCGCCTTCTCCGTCCCTTTCATCCAGAAGATCATCGCGGAGATCTTTGGGACATACTTCTTGATCTTCGCGGGGTGCGGGGCGGTGACGATCAACCAGAGCAAGAACGGGCAGATCACGTTCCCGGGGGTGGCGATCGTGTGGGGGCTGGCGGTGATGGTGATGGTGTACGCCGTGGGGCACATCTCCGGCGCGCACTTCAACCCCGCGGTGACGCTGGCGTTCGCGACGTGCCGGAGGTTCCCTTGGCGGCAGGTGCCGGCGTACGCGGCGGCGCAGATG…	ATTGCCATTGCAGTTGTATCCTTCTTCTTCTTCTTCTTTCTCTACTCACCTGCATCTGTAGAGAGAGAGAGAGAGAGAGAGAGAGAGAGAGAGAGATGGCAGGAGGTGACAACAACTCCCAGACCACCAATGGCGGCTCAGGTCACGAGCAGAGAGCCATGGAGGAAGGCAGGAAGCAGGAGGAGTTCGCCGCCGACGGCCAGGGCTGCGGCCTCGCCTTCTCCGTCCCTTTCATCCAGAAGGTGATCATCATTTCATGTCTTCTTCTTCCTCCTGATCTTGAGAGTTCTTGATCTTGACAATGGCGGGCGCGCGCATTGATCGATCATGGTGTAGATCATCGCGGAGATCTTTGGGACATACTTCTTGATCTTCGCGGGGTGCGGGGCGGTGACGATC…
OsNIP1;2	Os01g0202800	LOC_Os01g10600	NIP	MIDPSRSNFQRTLIADTDPWCMCMNKNLLILAEILGTYFMIFAGCGAVVVNQSTGGAVTFPGICAVWGLVVMVLVYTVSHISGAHFNPAVTVAFATCGRFRWKQVPSYVVAQVLGSTMASLTLRVVFGGGGGGARGEHLFFGTTPAGSMAQAAALEFVISFFLMFVVSGVATDNRAIGELAGLAVGATVAVNVLFAGPVTGASMNPARSLGPAMVAGRYGGVWVYVAAPVSGTVCGAWAYNLLRFTDKPLRDIANTASFLRRSSRRS	ATGATTGATCCTTCTAGATCAAATTTTCAACGAACATTGATTGCTGACACAGATCCATGGTGCATGTGCATGAACAAAAACCTGCTGATTCTTGCGGAAATTCTGGGGACATATTTCATGATATTCGCCGGGTGCGGCGCCGTGGTGGTGAACCAGAGCACCGGCGGCGCGGTGACGTTCCCGGGGATCTGCGCCGTGTGGGGGCTCGTCGTCATGGTGCTAGTCTACACTGTCAGCCACATCTCCGGTGCCCACTTCAACCCCGCCGTCACCGTCGCCTTCGCCACGTGCGGACGCTTCCGGTGGAAGCAGGTGCCATCGTACGTGGTGGCCCAGGTGCTGGGATCCACCATGGCAAGCCTGACGCTGCGCGTGGTGTTCGGCGGCGGCGGCGGCGGC…	ATGATTGATCCTTCTAGATCAAATTTTCAACGAACATTGATTGCTGACACAGATCCATGGTGCATGTGCATGAACAAAAACCTGCTGATTCTTGCGGAAATTCTGGGGACATATTTCATGATATTCGCCGGGTGCGGCGCCGTGGTGGTGAACCAGAGCACCGGCGGCGCGGTGACGTTCCCGGGGATCTGCGCCGTGTGGGGGCTCGTCGTCATGGTGCTAGTCTACACTGTCAGCCACATCTCCGGTGCCCACTTCAACCCCGCCGTCACCGTCGCCTTCGCCACGTGCGGACGCTTCCGGTGGAAGCAGGTAACAAAGCATTTTCTTGGATCTGAAAATGACATCCCAACCAACGACAATTTTTTTCCAGCTTTCTGTAGCACAAACGGAGTTATC…
OsNIP1;3	Os05g0205050	LOC_Os05g11560	NIP	MAGGEHGVNGQHEETRAMEEGSRDHQARCENSEQDGGSKSSSNNHPMFSVQFAQKVIAEILGTFFLIFAGCAAVAVNKRTGGTVTFPGICITWGLAVMVMVYSVGHISGAHLNPAVTLAFATCGRFPWRRVPAYAAAQVAGSAAASAALRALFGGAPEHFFGTAPAGSDVQSLAMEFIITFYLMFVVSGVATDNRAVSLILLQTILVLVRFPNCVQ	ATGGCTGGAGGAGAGCATGGAGTTAATGGCCAGCATGAAGAAACCAGAGCTATGGAGGAAGGCAGCAGAGATCATCAAGCAAGGTGTGAGAATTCAGAGCAAGATGGAGGAAGCAAGAGCTCTAGTAATAACCACCCCATGTTCTCTGTCCAATTCGCGCAGAAGGTGATCGCGGAGATCTTGGGGACGTTCTTCCTCATCTTCGCGGGGTGCGCGGCGGTGGCGGTGAACAAGAGGACGGGAGGCACGGTGACGTTCCCGGGGATCTGCATCACGTGGGGGCTCGCCGTGATGGTGATGGTGTACTCCGTCGGCCACATCTCCGGCGCGCACCTCAACCCGGCGGTCACCCTCGCGTTCGCCACCTGCGGCAGGTTCCCGTGGCGGCGGGTGCCGGCG…	ATGGCTGGAGGAGAGCATGGAGTTAATGGCCAGCATGAAGAAACCAGAGCTATGGAGGAAGGCAGCAGAGATCATCAAGCAAGGTGTGAGAATTCAGAGCAAGATGGAGGAAGCAAGAGCTCTAGTAATAACCACCCCATGTTCTCTGTCCAATTCGCGCAGAAGGTATGTGCACATCTCAGACCAAGATGGTTTCATTTTGATCAAATTCATCTTGAGTTTCCCTCTCATAGATATATGTAGTATTTCCCTTTGATCCTGGAATGTATAGCCAAGCTCAAACAAGTTCTCCAATCCCTATGACCCTACAATAATTCTGCAGAGAACAATAAAGAATTCAGTAGCATAACAACACTATAACAGACAAAGGAAAGATCAAGATCAGAATTTCCCATGTGG…
OsNIP1;4	Os06g0552700	LOC_Os06g35930	NIP	MARREVDDSYTNGSVVEVVSIEEGSKMDKEDDHQNPQAPDGGDVVVCGMPMSFTFLQMLLAEFLATFFLMFAGLGAITVEEKKGAVTFPGVAVAWGAAVMAMVYAVGHVSGAHLNPAVTLGFAVAGRFPWRRAPAYALAQTAAATAASVVLRLMFGGRHAPVPATLPGGAHAQSLVIEFVITFYLMFVIMAVATDDQAVGHMAGVAVGGTIMLNVLFAGPVSGASMNPARSIGPALVGSKYTALWVYILGPFAGAAAGAWAYSLIRLTGDRTD	ATGGCACGGCGAGAAGTCGACGACTCCTACACCAACGGTTCCGTGGTCGAGGTCGTGTCCATAGAGGAAGGCAGCAAGATGGACAAGGAGGATGACCACCAAAACCCGCAGGCGCCTGACGGCGGCGACGTCGTGGTTTGTGGCATGCCCATGTCGTTCACCTTCCTCCAGATGCTGCTCGCCGAGTTCTTGGCCACGTTCTTCCTGATGTTCGCGGGGCTGGGCGCCATCACGGTGGAGGAGAAGAAGGGCGCGGTGACGTTCCCGGGGGTGGCCGTGGCGTGGGGCGCGGCGGTCATGGCGATGGTGTACGCCGTCGGCCACGTCTCCGGCGCGCACCTCAACCCGGCCGTCACCCTCGGCTTCGCCGTCGCCGGCCGCTTCCCGTGGAGGCGCGCG…	ATGGCACGGCGAGAAGTCGACGACTCCTACACCAACGGTTCCGTGGTCGAGGTCGTGTCCATAGAGGAAGGCAGCAAGATGGACAAGGAGGATGACCACCAAAACCCGCAGGCGCCTGACGGCGGCGACGTCGTGGTTTGTGGCATGCCCATGTCGTTCACCTTCCTCCAGATGGTGAGCACTGAGCAGCATTTGCCATTGATTCTCTCTTCAACGAAATGTATATATATATGATCGTGTGCTTGGTTAATTTGGTCGTCGATCGACGACGACGCTGCGTGCAGCTGCTCGCCGAGTTCTTGGCCACGTTCTTCCTGATGTTCGCGGGGCTGGGCGCCATCACGGTGGAGGAGAAGAAGGGCGCGGTGACGTTCCCGGGGGTGGCCGTGGCGTGGGGCG…
OsNIP2;1	Os02g0745100	LOC_Os02g51110	NIP	MASNNSRTNSRANYSNEIHDLSTVQNGTMPTMYYGEKAIADFFPPHLLKKVVSEVVATFLLVFMTCGAAGISGSDLSRISQLGQSIAGGLIVTVMIYAVGHISGAHMNPAVTLAFAVFRHFPWIQVPFYWAAQFTGAICASFVLKAVIHPVDVIGTTTPVGPHWHSLVVEVIVTFNMMFVTLAVATDTRAVGELAGLAVGSAVCITSIFAGAISGGSMNPARTLGPALASNKFDGLWIYFLGPVMGTLSGAWTYTFIRFEDTPKEGSSQKLSSFKLRRLRSQQSIAADDVDEMENIQV	ATGGCCAGCAACAACTCGAGAACAAACTCCAGGGCGAACTACTCCAACGAGATCCACGATCTCTCCACGGTGCAGAACGGCACCATGCCTACCATGTACTACGGCGAGAAGGCCATCGCCGACTTCTTCCCTCCTCACCTCCTCAAGAAGGTCGTGTCGGAGGTGGTGGCCACGTTCCTGCTGGTGTTCATGACGTGTGGGGCGGCAGGGATCAGCGGCAGCGACCTGTCTCGCATATCGCAGCTGGGACAGTCGATCGCCGGTGGCCTCATCGTGACGGTGATGATCTACGCCGTCGGCCACATCTCCGGCGCCCACATGAACCCCGCCGTGACGCTCGCGTTCGCCGTGTTCAGGCATTTCCCCTGGATTCAGGTTCCGTTCTACTGGGCGGCGCAG…	GATCGACGGAGCGAGCGAGCTAGCCAGCCAGTGTTAGAGCTTGAGCTGCTTGTTCTTCTTCTACCTCCTGCACTCGCGTGCTGCACAAGTAGCTCAGCTAGATAGAGCGTCAGAAATGGCCAGCAACAACTCGAGAACAAACTCCAGGGCGAACTACTCCAACGAGATCCACGATCTCTCCACGGTGCAGAACGGCACCATGCCTACCATGTACTACGGCGAGAAGGCCATCGCCGACTTCTTCCCTCCTCACCTCCTCAAGAAGGTGAGGAGTCTGGAGCTGAATGATTAATTCTTCAGACTTTCAGAGCTTTATCTGTCTTTCTCTGGTTGCTTGATTGATTCGAGATCGATTGAGCTGGGGGGGAGCTAATGCGTGCACGCTGCTTGGATCGCCAT…
OsNIP2;2	Os06g0228200	LOC_Os06g12310	NIP	MASTTAPSRTNSRVNYSNEIHDLSTVQSVSAVPSVYYPEKSFADIFPPNLLKKVISEVVATFLLVFVTCGAASIYGEDMKRISQLGQSVVGGLIVTVMIYATGHISGAHMNPAVTLSFAFFRHFPWIQVPFYWAAQFTGAMCAAFVLRAVLYPIEVLGTTTPTGPHWHALVIEIVVTFNMMFVTCAVATDSRAVGELAGLAVGSAVCITSIFAGPVSGGSMNPARTLAPAVASNVYTGLWIYFLGPVVGTLSGAWVYTYIRFEEAPAAAGGAAPQKLSSFKLRRLQSQSMAADEFDNV	ATGGCATCGACGACAGCGCCGTCGAGGACCAACTCTCGGGTGAACTACTCGAACGAGATCCATGACCTCTCCACCGTGCAGAGCGTCTCCGCCGTCCCCAGCGTCTACTACCCCGAGAAATCCTTCGCCGACATCTTCCCTCCTAACCTCCTCAAGAAGGTGATATCGGAGGTGGTGGCGACGTTCCTGCTTGTGTTCGTGACGTGCGGGGCGGCGTCCATCTACGGCGAGGACATGAAGCGCATCTCGCAGCTGGGGCAGTCGGTGGTCGGTGGCCTCATCGTCACCGTCATGATCTACGCCACCGGCCACATCTCCGGCGCCCACATGAACCCGGCCGTCACCCTCTCCTTCGCCTTCTTCCGGCATTTCCCCTGGATTCAGGTGCCGTTCTACTGG…	AGGGCAAGCAGCAGTAGCAAAGCAGAAGCAGAGGCAGAGGCAGCACAGCTTGATCGTTCTTCCATCGATCGATCGGCAGCTAGCGCTCACAGTACTCTCGATCGCTCGCTCGCGCTGGTCCGTTGATTCGTTGTCCTAGATAGATAGCTAAAGGGGGGCCATGGCATCGACGACAGCGCCGTCGAGGACCAACTCTCGGGTGAACTACTCGAACGAGATCCATGACCTCTCCACCGTGCAGAGCGTCTCCGCCGTCCCCAGCGTCTACTACCCCGAGAAATCCTTCGCCGACATCTTCCCTCCTAACCTCCTCAAGAAGGTATATATATATAATCAAGCAATAATCCTAGCTAGTTAGCAACGATCGATCGATGATCATCAATCAGGATCGAGCTAGCT…
OsNIP3;1	Os10g0513200	LOC_Os10g36924	NIP	MEMAAPNGGGAAGMSSPVNGASAPATPGTPAPLFAGPRVDSLSYERKSMPRCKCLPAAVAEAWAPSAHGCVVEIPAPDVSLTRKLGAEFVGTFILIFFATAAPIVNQKYGGAISPFGNAACAGLAVTTIILSTGHISGAHLNPSLTIAFAALRHFPWLQVPAYVAVQVLGSICAGFALKGVFHPFLSGGVTVPDPTISTAQAFFTEFIITFNLLFVVTAVATDTRAVGELAGIAVGAAVTLNILIAGPTTGGSMNPVRTLGPAVAAGNYRQLWIYLIAPTLGAVAGAGVYTAVKLRDENGETPRPQRSFRR	ATGGAGATGGCGGCGCCGAACGGGGGCGGCGCGGCGGGGATGTCGTCGCCGGTGAACGGGGCGTCGGCGCCGGCGACGCCGGGGACGCCGGCGCCGCTGTTCGCGGGGCCGCGGGTGGACTCGCTGTCGTACGAGCGCAAGTCGATGCCGCGGTGCAAGTGCCTGCCGGCGGCGGTGGCGGAGGCGTGGGCGCCGTCGGCGCACGGCTGCGTCGTGGAGATCCCGGCGCCGGACGTCTCGCTCACCCGCAAGCTTGGAGCGGAGTTCGTGGGGACGTTCATCCTCATCTTCTTCGCGACGGCGGCGCCGATCGTGAACCAGAAGTACGGCGGCGCGATCTCGCCGTTCGGGAACGCGGCGTGCGCGGGGCTCGCCGTGACGACCATCATCCTGTCGACG…	GGGAGATACCTCGCTAGCAGTGGACGCCATTGACCTCGATCCATCGCCTCATGTGCGCACACTACGCCTATATACAGTCGCACCACACACAGCTACCTCCACCACCCAACCCCCCAAACACCTAGCTCACTGCATCTTCTTCCTCCTCCTCCTGATCAAATTAATCATCGTCTCCTCCATTGCATTCTTGCATCCATCCATCTAGCTAGTTAGTGTTGTTCTTGTTCGTGTTCTTGTTCTTGATGTGCATTGATCTTTCTTCTCTATTGATCTAATTGTTCTTAGATTGAGAGTGAAGTTGTGAGAGAGCTGGACACCATTTCTCTCATCAATATCCCTTAGCCAAACCTTGAGAAAAGCCTGTGAAGCATGTAAGAACACACCAGTTTGTTCCATCCA…
OsNIP3;2	Os08g0152000	LOC_Os08g05590	NIP	MEGGKMSSMGMDAASASVTVPPMQMQAGDQSNRIAIIISPRAGSSKILPFELVNGAANAGSQRHADPAESTPEAHHHLWHPVDLPKIKPPVPLVKKVGAEFFGTFTLIFTVLSTIIMDEQHKGVESLLGIATSAGLAVTVLVLSLIHISGCHLNPAVSIAMTVFGHLPPAHLLPYIAAQILGSITASFAVKGMYHPVNPGIVTVPKVGTVEAFFLEFVTTFVLLFIITALATDPNAVKELIAVAVGATIMMNALVAGPSTGASMNPARTLGPAIATGRYTQIWVYLVATPLGAVAGEGFYFAIKL	ATGGAAGGGGGCAAGATGAGCAGCATGGGCATGGATGCTGCTTCAGCTTCTGTTACTGTCCCTCCCATGCAGATGCAGGCAGGTGATCAGAGCAACAGGATCGCCATCATCATCTCTCCAAGAGCCGGGAGCTCCAAGATCCTGCCATTCGAGCTTGTCAATGGTGCCGCCAATGCCGGCTCGCAACGGCACGCTGATCCAGCAGAATCCACTCCTGAAGCTCATCATCATCTATGGCATCCAGTAGACCTCCCAAAGATAAAACCACCAGTTCCTCTTGTCAAGAAGGTGGGTGCAGAGTTCTTTGGCACATTCACACTGATCTTCACAGTGCTGTCCACCATCATCATGGATGAACAACACAAAGGTGTAGAGTCCCTCCTCGGCATCGCGACATCG…	ATATACTTAACTAATCACATTGCTCTTCTTCCCCGCGGCATCCCAATTCCATTTCCGCTTTTCCGAAATCCATGGATAGATTGATTCAGCAGGTGCTTCGGCGGCCACAGCCTCCGCCGCTGCAAAATTTTCAGAGTTCATTGGTTTCAAAGATTCAAATCTTTTTTTTGCGCATGCGTAAACCGAGCTGAATTTCAGAGGCCTATATATACAGCATCCCTCATGCAGCATGCCATGCTCATCTCATCCAAGATTCAGACAAAAACATTCCTTTGTCTACAACAAGATCAAGAAACCCAAAAGCTAAGCATTAGCTCATCCATCTTAATCCATCAGAGTTGATTAGCTAGTAGTTGAGAGTTGATTAGTAGCTTGCCTTTGAACATGGAAGGGGGCAAG…
OsNIP3;3	Os08g0152100	LOC_Os08g05600	NIP	MEGHKSGMEAVAVAIPPLHTGESNHRIDSNVSSQCHADPAELSDETQQQSLWHLGLRKIIPSSVPLLKKVSAEFFGTFILIFTVLSTIIMDEQHKSIETLLGIATSAGLAVTVLVLSLIHISGCHLNPAISIAMAVFGHLPSAHLLPYISSQILGAVAASFAVKGLYHPVNPGIVTVPNVGTVEAFFVEFIITFFLLFIITALATDPNAVKELIAVAVGATVMMNILVAGPSTGASMNPARTIGAAIATGRYTQIWVYLVATPLGAIAGTGAYVAIKL	ATGGAAGGGCACAAGAGTGGCATGGAAGCTGTAGCAGTTGCCATCCCTCCCTTGCACACTGGTGAGAGCAACCACAGGATTGACAGCAATGTCAGCTCGCAATGCCATGCTGATCCTGCAGAGCTCTCTGATGAAACTCAGCAGCAATCTCTGTGGCATCTAGGCCTAAGAAAGATAATACCATCATCTGTTCCTCTCCTCAAGAAGGTCAGTGCTGAGTTCTTTGGCACATTCATACTGATCTTCACCGTGCTATCAACCATCATCATGGATGAACAACACAAAAGTATCGAGACGCTCCTCGGAATCGCAACATCTGCAGGCTTAGCAGTCACTGTTCTAGTTCTGTCCCTCATCCACATATCAGGATGCCATCTGAACCCTGCAATCAGCATCGCC…	ATGGAAGGGCACAAGAGTGGCATGGAAGCTGTAGCAGTTGCCATCCCTCCCTTGCACACTGGTGAGAGCAACCACAGGATTGACAGCAATGTCAGCTCGCAATGCCATGCTGATCCTGCAGAGCTCTCTGATGAAACTCAGCAGCAATCTCTGTGGCATCTAGGCCTAAGAAAGATAATACCATCATCTGTTCCTCTCCTCAAGAAGGTACACACTTTTTTTACCCCATATTTTCACCTCTCATCGTCTGTTTTTTGTCTTATCAGTTGTGACCAAAATTTGAATTTTAAAATATAATTTTAGAGTAAATTTTGAGGTTTATTTTTCAGTACTGACTTTTAAACTGCTAAAAACATAGGTATTATAAAAGTTTTGCCCATAAATAATGTTTGGTTAAAC…
OsNIP3;4	Os08g0151900	LOC_Os08g05580	NIP	AAAEFIGTFILVFTVLSTVVMDARHGGAETLVGVAASAGLAVVAVVLSVVHISGSHLNPAVSLAMAALGHLPPAHLLPYAAVQTAASLAAAFLAKGVYRPARPAVMATVPAAGVGAGEAFVVEVALTFVLVFVITAVATDPSSARAGGHCDCCSDHDERSRRRAVDGAVDEPGEDDRGGGGDGRVQANVDLPRRAAARRHRRSSHLHSHQALISS	GCTGCGGCGGAGTTCATCGGCACGTTCATCCTGGTCTTCACGGTGCTGTCCACCGTCGTGATGGACGCGCGGCACGGCGGCGCCGAGACCCTCGTCGGCGTGGCGGCGTCGGCGGGGCTGGCCGTCGTCGCCGTCGTCCTCTCCGTGGTGCACATCTCGGGCTCCCACCTCAACCCGGCGGTGAGCCTCGCCATGGCCGCGCTCGGCCACCTCCCGCCGGCCCACCTCCTCCCCTACGCGGCGGTGCAGACGGCGGCCTCCCTCGCCGCCGCGTTCCTCGCCAAGGGCGTGTACCGGCCGGCGCGGCCGGCCGTCATGGCGACCGTGCCGGCCGCCGGCGTCGGCGCCGGCGAGGCGTTCGTCGTCGAGGTGGCGCTCACCTTCGTGCTCGTGTTCGTC…	TTCTTGCAATAGGCTGCGGCGGAGTTCATCGGCACGTTCATCCTGGTCTTCACGGTGCTGTCCACCGTCGTGATGGACGCGCGGCACGGCGGCGCCGAGACCCTCGTCGGCGTGGCGGCGTCGGCGGGGCTGGCCGTCGTCGCCGTCGTCCTCTCCGTGGTGCACATCTCGGGCTCCCACCTCAACCCGGCGGTGAGCCTCGCCATGGCCGCGCTCGGCCACCTCCCGCCGGCCCACCTCCTCCCCTACGCGGCGGTGCAGACGGCGGCCTCCCTCGCCGCCGCGTTCCTCGCCAAGGGCGTGTACCGGCCGGCGCGGCCGGCCGTCATGGCGACCGTGCCGGCCGCCGGCGTCGGCGCCGGCGAGGCGTTCGTCGTCGAGGTGGCGCTCACCTTCGTG…
OsNIP3;5	Os12g0204100	LOC_Os12g10280	NIP	SASKKMDEGSSPASTSATAAAAAANLESTSFDDGRSHSSKITPIELVVVNPEEPPPASRSRGHGPRRRSWRRRPCPPLAKKAAAEFVGTFILIFAMLSTIVTDAQRGGVEGLVGVAASIGLAVAVLVMSLAHVSGAHINPAVSVAMAAFGRLQPAHLLPYAAAQVLGAVAAAAAVDGIFHPASRGWMVSVPKVGTVEAFFLEFVTTFVLLFVITAVSADPNAVKELIAVAVGGTAMMNVLVAGPSTGASMNPARTLGTAIVAGNYTQIWVYMVSTPLGAIAGTGAYFAIKL	TCTGCTTCAAAGAAAATGGATGAAGGTTCATCACCGGCGTCCACCTCGGCCACCGCCGCCGCCGCCGCCGCAAATTTGGAGTCCACCAGTTTCGACGACGGCAGAAGTCATAGCTCCAAGATCACGCCAATCGAGCTGGTCGTCGTCAATCCCGAAGAACCGCCACCGGCCTCTCGGTCTCGTGGTCATGGACCTCGTCGTCGATCATGGCGGCGGCGGCCATGTCCACCCCTCGCGAAGAAGGCGGCGGCCGAGTTCGTGGGCACGTTCATCCTGATCTTCGCCATGCTCTCCACCATCGTGACCGACGCGCAGCGCGGCGGCGTGGAGGGCCTCGTCGGCGTGGCGGCGTCCATCGGGCTCGCCGTGGCGGTGCTCGTCATGTCGCTCGCCCACGTC…	ATTCTGCTTCAAAGAAAATGGATGAAGGTTCATCACCGGCGTCCACCTCGGCCACCGCCGCCGCCGCCGCCGCAAATTTGGAGTCCACCAGTTTCGACGACGGCAGAAGTCATAGCTCCAAGATCACGCCAATCGAGCTGGTCGTCGTCAATCCCGAAGAACCGCCACCGGCCTCTCGGTCTCGTGGTCATGGACCTCGTCGTCGATCATGGCGGCGGCGGCCATGTCCACCCCTCGCGAAGAAGGCGGCGGCCGAGTTCGTGGGCACGTTCATCCTGATCTTCGCCATGCTCTCCACCATCGTGACCGACGCGCAGCGCGGCGGCGTGGAGGGCCTCGTCGGCGTGGCGGCGTCCATCGGGCTCGCCGTGGCGGTGCTCGTCATGTCGCTCGCCCACG…
OsNIP4;1	Os01g0112400	LOC_Os01g02190	NIP	MTTDHAGKKVDVVVVGNVDGEHVGVEQARHDLHEEAAAAAAADHHATRGLAIGFLIREVMVEGLASFLVVFWSCVAALMQEMYGTLTFPMVCLVVAMTVAFVLSWLGPAHFNPAVTITFAAYRRFPVWPKLPLYVAAQLAGSLLACLSVNAVMRPRHDHFYGTAPVVVHGTRLPFLMEFLASAVLMIVIATVATDGTAGKTVGGIAIGAAVGGLGLVIGPVSGGSMNPARTLGPAIVLGRYDGVWIYVVAPVAGMLVGALCNRAVRLSHRIVAFLCGTSVGIAGSP	ATGACAACGGATCATGCCGGGAAGAAAGTCGACGTCGTCGTGGTTGGCAACGTTGACGGCGAGCACGTCGGAGTAGAGCAAGCTCGCCATGATCTGCACGAGGAGGCGGCGGCGGCGGCGGCGGCTGACCATCATGCCACCAGAGGCCTAGCCATTGGCTTTCTCATACGAGAGGTGATGGTGGAGGGGTTGGCGTCGTTCTTGGTGGTGTTCTGGTCGTGCGTGGCGGCGCTGATGCAGGAGATGTACGGGACGCTGACGTTCCCGATGGTGTGCCTGGTGGTGGCGATGACGGTGGCGTTCGTTCTCAGCTGGCTCGGCCCGGCGCACTTCAACCCGGCCGTCACCATCACCTTCGCCGCCTACCGCCGCTTCCCGGTCTGGCCCAAGCTGCCGCTC…	GAATGAGATACTAATTAATACTGAAATGACAACGGATCATGCCGGGAAGAAAGTCGACGTCGTCGTGGTTGGCAACGTTGACGGCGAGCACGTCGGAGTAGAGCAAGCTCGCCATGATCTGCACGAGGAGGCGGCGGCGGCGGCGGCGGCTGACCATCATGCCACCAGAGGCCTAGCCATTGGCTTTCTCATACGAGAGGTAGGTACATATAATGTCTGCAAATTTATGATTAATTGATACACATAAAACCCTTTGCATGAATTGAATTGAACCGATGAATGGATGGCAATGGCGATGGAGCAGGTGATGGTGGAGGGGTTGGCGTCGTTCTTGGTGGTGTTCTGGTCGTGCGTGGCGGCGCTGATGCAGGAGATGTACGGGACGCTGACGTTCCCGAT…
OsPIP1;1	Os02g0666200	LOC_Os02g44630	PIP	MEGKEEDVRLGANRYSERQPIGTAAQGAGDDKDYKEPPPAPLFEPGELKSWSFYRAGIAEFVATFLFLYITILTVMGVSKSSSKCATVGIQGIAWSFGGMIFALVYCTAGISGGHINPAVTFGLFLARKLSLTRAIFYIVMQCLGAICGAGVVKGFQQGLYMGNGGGANVVASGYTKGDGLGAEIVGTFILVYTVFSATDAKRNARDSHVPILAPLPIGFAVFLVHLATIPITGTGINPARSLGAAIIYNKDHAWNDHWIFWVGPFVGAALAAIYHQVIIRAIPFKSRS	ATGGAGGGGAAGGAGGAGGACGTGCGGCTGGGGGCGAACAGGTACTCGGAGAGGCAGCCGATAGGGACGGCGGCGCAGGGCGCCGGGGACGACAAGGACTACAAGGAGCCGCCGCCGGCGCCGCTGTTCGAGCCAGGGGAGCTCAAGTCGTGGTCTTTCTACCGGGCCGGGATCGCCGAGTTCGTCGCCACCTTCCTCTTCCTCTACATCACCATCCTCACCGTCATGGGGGTCTCCAAGTCCTCCTCCAAGTGCGCCACCGTCGGCATCCAGGGCATCGCCTGGTCCTTCGGAGGCATGATCTTCGCGCTCGTCTACTGCACCGCCGGCATCTCCGGAGGACACATCAACCCAGCAGTTACTTTTGGGCTGTTCTTGGCCAGGAAGCTGTCCCTGACC…	ACCATCTAGCTCACTCACACAGTCTCCACTCACACGCATTGCAGAGGAGAGGCGACAATGGAGGGGAAGGAGGAGGACGTGCGGCTGGGGGCGAACAGGTACTCGGAGAGGCAGCCGATAGGGACGGCGGCGCAGGGCGCCGGGGACGACAAGGACTACAAGGAGCCGCCGCCGGCGCCGCTGTTCGAGCCAGGGGAGCTCAAGTCGTGGTCTTTCTACCGGGCCGGGATCGCCGAGTTCGTCGCCACCTTCCTCTTCCTCTACATCACCATCCTCACCGTCATGGGGGTCTCCAAGTCCTCCTCCAAGTGCGCCACCGTCGGCATCCAGGGCATCGCCTGGTCCTTCGGAGGCATGATCTTCGCGCTCGTCTACTGCACCGCCGGCATCTCCGGTCAG…
OsPIP1;2	Os04g0559700	LOC_Os04g47220	PIP	MEGKEEDVRLGANKFSERQPIGTAAQGSDDKDYKEPPPAPLFEPGELKSWSFYRAGIAEFMATFLFLYITVLTVMGVNNSTSKCATVGIQGIAWSFGGMIFALVYCTAGISGGHINPAVTFGLFLARKLSLTRALFYMVMQCLGAICGAGVVKGFQKGLYETTGGGANVVAPGYTKGDGLGAEIVGTFILVYTVFSATDAKRNARDSHVPILAPLPIGFAVFLVHLATIPITGTGINPARSLGAAIIYNRGHAWDDHWIFWVGPFIGAALAAIYHQVVIRAIPFKSRS	ATGGAGGGGAAGGAGGAGGATGTCCGGCTGGGAGCCAACAAGTTCTCGGAGAGGCAGCCGATCGGCACGGCGGCGCAGGGCTCCGACGACAAGGACTACAAGGAGCCGCCGCCGGCGCCGCTGTTCGAGCCAGGGGAGCTCAAGTCGTGGTCCTTCTACCGCGCAGGGATCGCCGAGTTCATGGCCACCTTCCTCTTCCTTTACATCACCGTCCTCACCGTCATGGGGGTCAACAACTCCACCTCCAAGTGCGCCACCGTCGGCATCCAGGGCATCGCCTGGTCCTTCGGCGGCATGATCTTCGCCCTCGTCTACTGCACCGCCGGCATCTCCGGCGGCCACATCAACCCGGCCGTCACCTTCGGCCTCTTCCTCGCCAGGAAGCTGTCCCTCACCAGG…	TCACCCAGCCAGCTCGAGCGAGCGAAGCCAGCAGCAGAAGCAGTAGAGAGAAAGTAGAGAGATGGAGGGGAAGGAGGAGGATGTCCGGCTGGGAGCCAACAAGTTCTCGGAGAGGCAGCCGATCGGCACGGCGGCGCAGGGCTCCGACGACAAGGACTACAAGGAGCCGCCGCCGGCGCCGCTGTTCGAGCCAGGGGAGCTCAAGTCGTGGTCCTTCTACCGCGCAGGGATCGCCGAGTTCATGGCCACCTTCCTCTTCCTTTACATCACCGTCCTCACCGTCATGGGGGTCAACAACTCCACCTCCAAGTGCGCCACCGTCGGCATCCAGGGCATCGCCTGGTCCTTCGGCGGCATGATCTTCGCCCTCGTCTACTGCACCGCCGGCATCTCCGGCGG…
OsPIP1;3	Os02g0823100	LOC_Os02g57720	PIP	MEGKEEDVRLGANRYTERQPIGTAAQGAEEKDYREPPAAPVFEVEELTSWSFYRAGIAEFVATFLFLYISILTVMGVNKSASKCATVGIQGIAWSFGGMIFALVYCTAGISGGHINPAVTFGLFLARKLSLTRAVFYMAMQCLGAICGAGVVKGFQRGLYMGSGGGANAVNPGYTKGDGLGAEIVGTFVLVYTVFSATDAKRNARDSHVPILAPLPIGFAVFLVHLATIPITGTGINPARSLGAAIVYNRAHAWHDHWIFWVGPFIGAALAAIYHVVVIRAIPFKSRD	ATGGAGGGGAAGGAGGAGGATGTGAGGCTGGGGGCGAACAGGTACACGGAGAGGCAGCCGATCGGGACGGCGGCGCAGGGGGCGGAGGAGAAGGACTACCGGGAGCCGCCGGCGGCGCCGGTGTTCGAGGTGGAGGAGCTGACGTCGTGGTCGTTCTACCGGGCGGGGATCGCGGAGTTCGTGGCGACGTTCCTGTTCCTGTACATCAGCATCCTGACGGTGATGGGGGTGAACAAGTCGGCGTCCAAGTGCGCCACCGTGGGGATCCAGGGCATCGCGTGGTCGTTCGGCGGCATGATCTTCGCGCTCGTCTACTGCACCGCCGGCATCTCCGGCGGGCACATCAACCCGGCGGTGACGTTCGGGCTGTTCCTGGCGCGGAAGCTGTCGCTGACGCGG…	GTGGAGCAGGAGCTATAAAAAGAAGCAGGAAGCCACTCGCTCTCCTCACAGCCACAGCTCGCCATCGTCGTCGTCGTCGTCGTCGTCTCCGGCTCCGGCAAGAGAGCTAGTAGTGAGTAGTAGAAAGAAGAAGAGGCAAATTAATAGTAATGGAGGGGAAGGAGGAGGATGTGAGGCTGGGGGCGAACAGGTACACGGAGAGGCAGCCGATCGGGACGGCGGCGCAGGGGGCGGAGGAGAAGGACTACCGGGAGCCGCCGGCGGCGCCGGTGTTCGAGGTGGAGGAGCTGACGTCGTGGTCGTTCTACCGGGCGGGGATCGCGGAGTTCGTGGCGACGTTCCTGTTCCTGTACATCAGCATCCTGACGGTGATGGGGGTGAACAAGTCGGCGTCCAAGT…
OsPIP2;1	Os07g0448800	LOC_Os07g26690	PIP	MGKDEVMESGGAAGEFAAKDYTDPPPAPLIDAAELGSWSLYRAVIAEFIATLLFLYITVATVIGYKHQTDASASGADAACGGVGVLGIAWAFGGMIFILVYCTAGISGGHINPAVTFGLFLARKVSLVRAILYIVAQCLGAICGVGLVKAFQSAYFNRYGGGANTLAAGYSKGTGLAAEIIGTFVLVYTVFSATDPKRNARDSHVPVLAPLPIGFAVFMVHLATIPITGTGINPARSIGAAVIFNNEKAWHNHWIFWVGPFVGAAIAAFYHQYILRAGAIKALGSFRSNA	ATGGGGAAGGACGAGGTGATGGAGAGCGGCGGCGCCGCCGGCGAGTTCGCGGCCAAGGACTACACGGACCCGCCGCCGGCGCCGCTGATCGACGCGGCGGAGCTGGGGTCGTGGTCGCTGTACCGCGCCGTCATCGCCGAGTTCATCGCCACGCTGCTGTTCCTGTACATCACCGTGGCCACGGTGATCGGGTACAAGCACCAGACGGACGCGTCGGCCTCCGGCGCCGACGCGGCGTGCGGCGGCGTGGGCGTGCTCGGCATCGCGTGGGCGTTCGGCGGCATGATCTTCATCCTGGTCTACTGCACCGCCGGCATCTCCGGCGGGCACATCAACCCGGCGGTGACGTTCGGGCTCTTCCTGGCGCGCAAGGTGTCCCTGGTCCGCGCCATCCTCTAC…	ACAAGCTCTCCGCTCAGCTAAGCTCTCCACCATTGCTTGCAAAGCTGGTCGTGTCACTCCTCCCGTTAAGCTTCCCGCGGCGGCGAGAGCAAGCTAAGCTAGGTCGGGCATGGGGAAGGACGAGGTGATGGAGAGCGGCGGCGCCGCCGGCGAGTTCGCGGCCAAGGACTACACGGACCCGCCGCCGGCGCCGCTGATCGACGCGGCGGAGCTGGGGTCGTGGTCGCTGTACCGCGCCGTCATCGCCGAGTTCATCGCCACGCTGCTGTTCCTGTACATCACCGTGGCCACGGTGATCGGGTACAAGCACCAGACGGACGCGTCGGCCTCCGGCGCCGACGCGGCGTGCGGCGGCGTGGGCGTGCTCGGCATCGCGTGGGCGTTCGGCGGCATGATCTT…
OsPIP2;2	Os02g0629200	LOC_Os02g41860	PIP	MAKDIEASAPEGGEFSAKDYTDPPPAPLIDVEELTKWSLYRAVIAEFIATLLFLYITVATVIGYKHQSDATVNTTDAACSGVGILGIAWAFGGMIFILVYCTAGISGGHINPAVTFGLFLARKVSLIRAVLYIIAQCLGAICGVGLVKGFQSSYYARYGGGANELSDGYSKGTGLGAEIIGTFVLVYTVFSATDPKRNARDSHIPVLAPLPIGFAVFMVHLATIPITGTGINPARSLGTAVIYNKDKAWDDQWIFWVGPLIGAAIAAAYHQYVLRASAAKLGSYRSNA	ATGGCGAAAGACATTGAGGCGTCGGCGCCGGAGGGCGGCGAGTTCTCGGCGAAGGACTACACCGACCCGCCGCCGGCGCCGCTGATCGACGTGGAGGAGCTGACCAAGTGGTCGCTGTACCGCGCGGTGATCGCGGAGTTCATCGCGACGCTCCTCTTCCTGTACATCACGGTGGCCACCGTGATCGGGTACAAGCACCAGTCGGACGCCACCGTCAACACCACCGACGCCGCCTGCAGCGGCGTCGGCATCCTCGGCATCGCCTGGGCCTTCGGCGGCATGATCTTCATCCTCGTCTACTGCACCGCCGGCATCTCAGGTGGGCACATCAACCCGGCGGTGACGTTCGGGCTGTTCCTGGCGAGGAAGGTGTCGCTGATCAGGGCGGTGCTGTACATC…	AACCGCAGCAAGCTGCACAGAGCTAGCGTTAGCTTGGTTAGTTGTTCTTAGCATTCTAGCTAGCTCAATGGCGAAAGACATTGAGGCGTCGGCGCCGGAGGGCGGCGAGTTCTCGGCGAAGGACTACACCGACCCGCCGCCGGCGCCGCTGATCGACGTGGAGGAGCTGACCAAGTGGTCGCTGTACCGCGCGGTGATCGCGGAGTTCATCGCGACGCTCCTCTTCCTGTACATCACGGTGGCCACCGTGATCGGGTACAAGCACCAGTCGGACGCCACCGTCAACACCACCGACGCCGCCTGCAGCGGCGTCGGCATCCTCGGCATCGCCTGGGCCTTCGGCGGCATGATCTTCATCCTCGTCTACTGCACCGCCGGCATCTCAGGTCCCAAATTAAA…
OsPIP2;3	Os04g0521100	LOC_Os04g44060	PIP	MAKDIEAAAAAEGGEYMAKDYSDPPPAPLIDAEELTKWSLYRAVIAEFVATLLFLYITVATVIGYKHQSDPGANAADAACSGVGILGIAWAFGGMIFILVYCTAGVSGGHINPAVTFGLFLARKVSLVRAVLYIVAQSLGAICGVGLVKGFQSAFYVRYGGGANELSDGYSKGTGLAAEIIGTFVLVYTVFSATDPKRNARDSHVPVLAPLPIGFAVFMVHLATIPITGTGINPARSLGAAVIYNQHKAWHDHWIFWVGPLIGAAIAAAYHQYVLRASAAKLGSSSSFRG	ATGGCGAAGGACATTGAGGCGGCGGCGGCGGCGGAGGGCGGGGAGTACATGGCGAAGGACTACTCCGACCCGCCGCCGGCGCCGCTGATCGACGCGGAGGAGCTGACCAAGTGGTCCCTGTACCGCGCGGTGATCGCCGAGTTCGTGGCCACGCTGCTCTTCCTCTACATCACGGTGGCCACGGTCATCGGGTACAAGCACCAGTCGGACCCGGGCGCGAACGCCGCCGACGCCGCGTGCAGCGGCGTCGGCATCCTCGGCATCGCGTGGGCGTTCGGCGGCATGATCTTCATCCTCGTCTACTGCACCGCCGGCGTGTCCGGCGGCCACATCAACCCGGCGGTGACGTTCGGGCTCTTCCTGGCGCGCAAGGTGTCGCTGGTGCGCGCGGTGCTCTAC…	CACCACTGCAAGCAGCGAGAAAGCTAAGCACACACAGCGCGCTCACAGTGATCGGAGATGGCGAAGGACATTGAGGCGGCGGCGGCGGCGGAGGGCGGGGAGTACATGGCGAAGGACTACTCCGACCCGCCGCCGGCGCCGCTGATCGACGCGGAGGAGCTGACCAAGTGGTCCCTGTACCGCGCGGTGATCGCCGAGTTCGTGGCCACGCTGCTCTTCCTCTACATCACGGTGGCCACGGTCATCGGGTACAAGCACCAGTCGGACCCGGGCGCGAACGCCGCCGACGCCGCGTGCAGCGGCGTCGGCATCCTCGGCATCGCGTGGGCGTTCGGCGGCATGATCTTCATCCTCGTCTACTGCACCGCCGGCGTGTCCGGCGGCCACATCAACCCGGCG…
OsPIP2;4	Os07g0448100	LOC_Os07g26630	PIP	MGKEVDVSTLEAGGARDYIDPPPAPLVDVDELGKWSLYRALIAEFVATLLFLYVTVATVIGYKHQTDAAVNGADAACGGVGVLGIAWAFGGMIFILVYCTAGVSGGHINPAVTLGLFLARKVSLVRALLYMAAQCLGAICGVALVKGFQSSLYDRYGGGANELAAGYSTGTGLAAEIIGTFVLVYTVFSATDPKRNARDSHVPVLAPLPIGFAVFMVHLATIPITGTGINPARSLGVAVVYNNNKAWSDQWIFWVGPFIGAAIAALYHQVILRASARGYGSFRSNA	ATGGGCAAAGAGGTGGACGTGTCCACTCTCGAGGCCGGCGGCGCCCGGGACTACATCGACCCGCCGCCGGCGCCGCTCGTCGACGTCGACGAGCTGGGCAAGTGGTCGCTGTACCGCGCGCTGATCGCCGAGTTCGTCGCCACGCTGCTCTTCCTCTACGTCACGGTGGCCACGGTGATCGGGTACAAGCACCAGACGGACGCCGCCGTGAACGGCGCCGACGCGGCGTGCGGCGGTGTGGGCGTCCTCGGCATCGCGTGGGCGTTCGGCGGCATGATCTTCATCCTCGTCTACTGCACCGCCGGCGTCTCCGGCGGGCACATCAACCCGGCGGTGACACTCGGCCTCTTCCTGGCGCGGAAGGTGTCCCTGGTGCGCGCCCTCCTGTACATGGCGGCG…	ACAACACTTGCAAACCTCTCTCAAGCAGCTTAGCTCCTGCCTCCTCCTTCTGTGATCACTTCTTGCAAACCAATCGAGTCCTCAACGAGGTCAATGGGCAAAGAGGTGGACGTGTCCACTCTCGAGGCCGGCGGCGCCCGGGACTACATCGACCCGCCGCCGGCGCCGCTCGTCGACGTCGACGAGCTGGGCAAGTGGTCGCTGTACCGCGCGCTGATCGCCGAGTTCGTCGCCACGCTGCTCTTCCTCTACGTCACGGTGGCCACGGTGATCGGGTACAAGCACCAGACGGACGCCGCCGTGAACGGCGCCGACGCGGCGTGCGGCGGTGTGGGCGTCCTCGGCATCGCGTGGGCGTTCGGCGGCATGATCTTCATCCTCGTCTACTGCACCGCCGGC…
OsPIP2;6	Os04g0233400	LOC_Os04g16450	PIP	MSKEVSEEPEHVRPKDYTDPPPAPLFDVGELRLWSFYRALIAEFIATLLFLYITVATVIGYKVQSSADQCGGVGTLGIAWAFGGMIFILVYCTAGISGGHINPAVTFGLLLARKVSVIRAVMYIVAQCLGGIVGVGIVKGIMKHQYNANGGGANMVASGYSTGTALGAEIIGTFVLVYTVFSATDPKRNARDSHVPVLAPLPIGFAVFMVHLATIPITGTGINPARSIGAAVIYNQKKAWDDHWIFWAGPFIGALAAAAYHQYILRAAAIKALGSFRSNPSN	ATGTCGAAGGAGGTGAGCGAGGAGCCGGAGCACGTGCGGCCCAAGGACTACACCGACCCGCCGCCGGCGCCGCTGTTCGACGTCGGCGAGCTCCGGCTGTGGTCCTTCTACCGGGCGCTCATTGCGGAGTTCATCGCCACGCTCCTGTTCCTATACATCACCGTCGCCACCGTCATTGGGTACAAGGTGCAGTCGTCCGCCGACCAGTGCGGCGGCGTCGGCACCCTCGGCATCGCCTGGGCCTTCGGTGGCATGATCTTCATCCTCGTCTACTGCACCGCCGGCATCTCCGGAGGGCACATTAACCCCGCGGTGACGTTCGGGCTGCTGCTGGCGAGGAAGGTGTCGGTGATTCGCGCGGTGATGTACATCGTGGCGCAGTGCCTGGGCGGCATCGTG…	TCTCCGCATCCATCAGAGAAGAGAGAGGTAGAGAAGAGAGAGCAGAGCTAAGCTAGCTCAGAGTGAGTAGCGTGTTGAGCTTGCTGAAGGGAGCGGCAATGTCGAAGGAGGTGAGCGAGGAGCCGGAGCACGTGCGGCCCAAGGACTACACCGACCCGCCGCCGGCGCCGCTGTTCGACGTCGGCGAGCTCCGGCTGTGGTCCTTCTACCGGGCGCTCATTGCGGAGTTCATCGCCACGCTCCTGTTCCTATACATCACCGTCGCCACCGTCATTGGGTACAAGGTGCAGTCGTCCGCCGACCAGTGCGGCGGCGTCGGCACCCTCGGCATCGCCTGGGCCTTCGGTGGCATGATCTTCATCCTCGTCTACTGCACCGCCGGCATCTCCGGTCCGTACT…
OsPIP2;7	Os09g0541000	LOC_Os09g36930	PIP	MASKEEVAVETVEGGAAAAKAPYWDPPPAPLLDTSELGKWSLYRALIAEFMATLIFLYVSIATVIGYKNQRATVDACTGVGYLGVAWSFGATIFVLVYCTGGVSGGHINPAVTLGLFFGRKLSLVRTVLYVVAQCLGAIAGAGIVKGIMKRPYDALGGGANTVSDGYSAAGALGAEIVGTFILVYTVFSATDPKRTARDSFIPVLVPLPIGFAVFVVHLATIPITGTGINPARSLGAAVLYNQHAAWKDHWIFWVGPVIGAFLAAAYHKLVLRGEAAKALSSFRSTSVTA	ATGGCGTCGAAGGAGGAGGTGGCCGTGGAGACGGTGGAGGGCGGAGCGGCGGCGGCGAAGGCGCCGTACTGGGACCCGCCGCCGGCGCCGCTGCTGGACACGAGCGAGCTGGGTAAGTGGTCGCTGTACCGTGCCCTCATCGCGGAGTTCATGGCGACGCTCATCTTCCTCTACGTGAGCATCGCCACCGTGATCGGGTACAAGAACCAGAGGGCCACCGTCGACGCGTGCACCGGCGTCGGCTACCTCGGCGTGGCGTGGTCGTTCGGTGCCACCATATTCGTCCTCGTCTACTGCACCGGCGGCGTCTCCGGCGGGCACATCAACCCGGCGGTGACGCTGGGCCTCTTCTTCGGGCGGAAGCTGTCGCTCGTCCGCACCGTGCTGTACGTCGTGGCG…	GTCTTCGTGGTGATAAGGAGTAGGAGAGAAGGCCATGGCGTCGAAGGAGGAGGTGGCCGTGGAGACGGTGGAGGGCGGAGCGGCGGCGGCGAAGGCGCCGTACTGGGACCCGCCGCCGGCGCCGCTGCTGGACACGAGCGAGCTGGGTAAGTGGTCGCTGTACCGTGCCCTCATCGCGGAGTTCATGGCGACGCTCATCTTCCTCTACGTGAGCATCGCCACCGTGATCGGGTACAAGAACCAGAGGGCCACCGTCGACGCGTGCACCGGCGTCGGCTACCTCGGCGTGGCGTGGTCGTTCGGTGCCACCATATTCGTCCTCGTCTACTGCACCGGCGGCGTCTCCGGCGGGCACATCAACCCGGCGGTGACGCTGGGCCTCTTCTTCGGGCGGAAGCT…
OsPIP2;8	Os03g0861300	LOC_Os03g64330	PIP	MAAGSGSGSNPKDYQDPPPAPLVDTGELGKWSLYRAAIAEFTATLLLVCISVSTVIGEKRQSGEGGAGVLGIAWAFGGLIFVLVYCTAGISGGHMNPAVTFAMVLARRVSLPRAALYTMAQCVGAVCGAGLARAMHGGGQYARHGGGANELAAGYSAGAGVVAEMVGTFVLVYTVFSATDPKRKARDSHVPVLAPLPIGLAVLVVHLATIPITGTGINPARSLGPALVLGLGTTKAWSHLWIFWVGPFAGAAAAMIYHHYILRGAAAKAFASSSYRSPHF	ATGGCTGCAGGCAGCGGCAGCGGCAGCAATCCTAAGGACTACCAGGATCCTCCTCCCGCGCCGCTAGTGGACACCGGCGAGCTAGGTAAGTGGTCACTGTATCGCGCCGCCATTGCGGAGTTCACAGCCACGCTGCTGTTGGTGTGCATCAGTGTGAGCACCGTGATCGGTGAGAAGCGGCAGTCGGGCGAGGGCGGCGCCGGCGTGCTTGGCATTGCCTGGGCCTTTGGTGGCCTCATCTTCGTGCTGGTGTACTGCACCGCTGGCATCTCCGGGGGGCACATGAACCCAGCCGTGACCTTCGCCATGGTGCTCGCGCGAAGGGTGTCGCTGCCGCGAGCGGCGCTGTACACGATGGCGCAGTGCGTGGGCGCCGTGTGCGGCGCAGGGCTCGCCAGG…	AATTGGACTCAGCTGCATCATATATATCGTTCTAGCTAGCTAGGTTAGCTAGGTTCATTCCATTTCCATTTCAATATTGTTAGCAACAATGGCTGCAGGCAGCGGCAGCGGCAGCAATCCTAAGGACTACCAGGATCCTCCTCCCGCGCCGCTAGTGGACACCGGCGAGCTAGGTAAGTGGTCACTGTATCGCGCCGCCATTGCGGAGTTCACAGCCACGCTGCTGTTGGTGTGCATCAGTGTGAGCACCGTGATCGGTGAGAAGCGGCAGTCGGGCGAGGGCGGCGCCGGCGTGCTTGGCATTGCCTGGGCCTTTGGTGGCCTCATCTTCGTGCTGGTGTACTGCACCGCTGGCATCTCCGGGGGGCACATGAACCCAGCCGTGACCTTCGCCATGGT…
OsPIP2;9	Os07g0448200	LOC_Os07g26640	PIP	RVHSRGRRRPGLRGPAAGAARRRRRAVQVVPVPRRHRRVRGHAAVPLRHGGHGDRVQAPDGRRRERRRRGVGVLGIAWAFGGMIFVLVYCTAGVSGGHINPAVTLGLFLARKVSLVRALLYMAAQCLGAICGVALVKGFQSGLYARHGGGANELAAGYSTGTGLAAEIIGTFVLVYTVFSATDPKRNARDSHVPVLAPLPIGFAVFMVHLATIPITGTGINPARSLGAAVMYNNSKAWSDQWIFWVGPFIGAAIAALYHQVILRASARGYGSFRSNA	CGTGTCCACTCTCGAGGCCGGCGGCGTCCGGGACTACGAGGACCCGCCGCCGGCGCCGCTCGTCGACGCCGACGAGCTGTGCAGGTGGTCCCTGTACCGCGCCGTCATCGCCGAGTTCGTGGCCACGCTGCTGTTCCTCTACGTCACGGTGGCCACGGTGATCGGGTACAAGCACCAGACGGACGCCGCCGCGAACGGCGCCGACGCGGCGTGGGCGTCCTCGGCATCGCGTGGGCGTTCGGCGGCATGATCTTCGTCCTCGTCTACTGCACCGCCGGCGTCTCCGGCGGGCACATCAACCCGGCGGTGACGCTCGGCCTCTTCCTGGCCCGGAAGGTGTCCCTGGTGCGCGCCCTCCTGTACATGGCGGCGCAGTGCCTCGGCGCCATCTGCGGCGTC…	CGTGTCCACTCTCGAGGCCGGCGGCGTCCGGGACTACGAGGACCCGCCGCCGGCGCCGCTCGTCGACGCCGACGAGCTGTGCAGGTGGTCCCTGTACCGCGCCGTCATCGCCGAGTTCGTGGCCACGCTGCTGTTCCTCTACGTCACGGTGGCCACGGTGATCGGGTACAAGCACCAGACGGACGCCGCCGCGAACGGCGCCGACGCGGCGTGGGCGTCCTCGGCATCGCGTGGGCGTTCGGCGGCATGATCTTCGTCCTCGTCTACTGCACCGCCGGCGTCTCCGGCGGGCACATCAACCCGGCGGTGACGCTCGGCCTCTTCCTGGCCCGGAAGGTGTCCCTGGTGCGCGCCCTCCTGTACATGGCGGCGCAGTGCCTCGGCGCCATCTGCGGCGTC…
OsSIP1;1	Os01g0182200	LOC_Os01g08660	SIP	MAVAAVRAAAADAAVTFLWVLCVSTLGASTAAVTSYLRIHEGIHYALLVTVSLLSVLLFAFNLLCDALGGASFNPTALAAFHAAGLSSPRHSSLFPLALRFPAQAAGAVGGAMAISELMPEQYKHMLGGPSLKVDLHTGAAAELVLTFVITLAVLWIIVKGPRNPIVKTWMLSISTVCLVLTGAAYTGPSMNPANAFGWAYVNNRHNTWEQFYVYWICPFVGAVLAAWVFRAVFPPPAPKPKAKKA	ATGGCGGTGGCGGCGGTGCGGGCGGCGGCGGCGGACGCGGCGGTGACGTTCCTGTGGGTGCTGTGCGTGTCGACGCTGGGGGCGTCGACGGCGGCGGTGACGTCGTACCTCCGCATCCACGAGGGGATCCACTACGCGCTCCTCGTCACCGTCTCCCTCCTCTCCGTGCTCCTCTTCGCCTTCAACCTCCTCTGCGACGCCCTCGGCGGCGCCAGCTTCAACCCCACCGCCCTCGCCGCCTTCCACGCCGCCGGCCTCTCCTCCCCCCGCCACTCCTCCCTCTTCCCCCTCGCCCTCCGCTTCCCCGCCCAGGCCGCGGGTGCGGTGGGTGGGGCGATGGCGATCTCGGAGCTGATGCCGGAGCAGTACAAGCACATGCTCGGGGGGCCATCGCTCAAG…	GTAGGTGGTTAGGAGCGTAGCTATATCGATAGAAAGGCGCCGCGCGTGCTCCTCCTCCTCCTCCTCCGATTCCAATCCAATCCAATCCGATTCAGAAGTAGAGCGAGCGGCGGCTGCGGCGATGGCGGTGGCGGCGGTGCGGGCGGCGGCGGCGGACGCGGCGGTGACGTTCCTGTGGGTGCTGTGCGTGTCGACGCTGGGGGCGTCGACGGCGGCGGTGACGTCGTACCTCCGCATCCACGAGGGGATCCACTACGCGCTCCTCGTCACCGTCTCCCTCCTCTCCGTGCTCCTCTTCGCCTTCAACCTCCTCTGCGACGCCCTCGGCGGCGCCAGCTTCAACCCCACCGCCCTCGCCGCCTTCCACGCCGCCGGCCTCTCCTCCCCCCGCCACTCCTC…
OsSIP1;2	Os03g0320000	LOC_Os03g20410	SIP	MSPAPPPSRGRIRPWLVVGDLVVAAMWVCAGALVKLAVYGVLGLGGRPEADAVKVALSLVYMFFFAWLEGFTGGASYNPLTVLAGALASRAGPSLYLFAAFVRMPAQVFGSILGVKLIRAALPKVGKGAPLSVGVHHGALAEGLATFMVVIVSVTLKKKEMKGFFMKTWISSIWKMTFHLLSSDITGGVMNPASAFAWAYARGDHTTFDHLLVYWLAPLQATLLGVWVVTLLTKPKKIEEEADESKTKKE	ATGTCGCCCGCTCCGCCGCCGTCGCGCGGCCGCATCCGGCCGTGGCTGGTGGTGGGCGACCTGGTGGTGGCGGCGATGTGGGTGTGCGCGGGCGCGCTGGTGAAGCTCGCCGTGTACGGGGTGCTCGGCCTCGGTGGCCGCCCCGAGGCCGACGCCGTCAAGGTGGCGCTCTCCCTCGTCTACATGTTCTTCTTCGCCTGGCTCGAGGGCTTCACCGGCGGTGCCTCCTACAACCCGCTCACCGTCCTCGCCGGTGCCCTCGCATCCCGCGCCGGCCCCTCTCTCTACCTGTTCGCCGCCTTCGTACGGATGCCTGCGCAGGTGTTTGGGTCGATTCTTGGAGTGAAGCTCATCCGAGCAGCTCTCCCTAAAGTAGGCAAAGGAGCTCCGTTAAGCGTT…	AGAGGAATCCATCCATCCATCCATCGCTCCTCCACCGGCAGCGACCACCGGCGAGAGCGAGCTCCTCTCCGGCTCCGGCTCCGGCCCTACCTCCCCTCCCCCCCACCGGTCAGGCCATGTCGCCCGCTCCGCCGCCGTCGCGCGGCCGCATCCGGCCGTGGCTGGTGGTGGGCGACCTGGTGGTGGCGGCGATGTGGGTGTGCGCGGGCGCGCTGGTGAAGCTCGCCGTGTACGGGGTGCTCGGCCTCGGTGGCCGCCCCGAGGCCGACGCCGTCAAGGTGGCGCTCTCCCTCGTCTACATGTTCTTCTTCGCCTGGCTCGAGGGCTTCACCGGCGGTGCCTCCTACAACCCGCTCACCGTCCTCGCCGGTGCCCTCGCATCCCGCGCCGGCCCCTCTC…
OsTIP1;1	Os03g0146100	LOC_Os03g05290	TIP	MPIRNIAVGSHQEVYHPGALKAALAEFISTLIFVFAGQGSGMAFSKLTGGGATTPAGLIAAAVAHAFALFVAVSVGANISGGHVNPAVTFGAFVGGNITLFRGLLYWIAQLLGSTVACFLLRFSTGGLATGTFGLTGVSVWEALVLEIVMTFGLVYTVYATAVDPKKGSLGTIAPIAIGFIVGANILVGGAFDGASMNPAVSFGPALVSWSWESQWVYWVGPLIGGGLAGVIYEVLFISHTHEQLPTTDY	ATGCCGATCCGCAACATCGCCGTGGGGAGCCACCAGGAGGTGTACCACCCGGGTGCACTCAAGGCGGCGTTGGCCGAGTTCATCTCCACCCTCATCTTCGTCTTCGCCGGCCAGGGCTCCGGCATGGCCTTCAGCAAGCTGACCGGCGGCGGAGCGACGACCCCCGCCGGGCTGATCGCGGCGGCGGTGGCCCACGCCTTCGCCCTGTTCGTGGCGGTGTCCGTCGGCGCCAACATCTCCGGCGGCCACGTGAACCCGGCCGTGACCTTCGGCGCCTTCGTCGGCGGCAACATCACCCTGTTCCGCGGCCTCCTCTACTGGATCGCCCAGCTCCTGGGCTCCACCGTGGCGTGCTTCCTCCTCCGCTTCTCCACCGGCGGGCTCGCCACCGGCACCTTC…	CGCACCACACAGGCAGCCACACACACACCACTCCATTTCTGAGCTCTTCTAGTTTGAGTGAGAGAGCAGCAGAAGGGAGTAGTGCAAGATGCCGATCCGCAACATCGCCGTGGGGAGCCACCAGGAGGTGTACCACCCGGGTGCACTCAAGGCGGCGTTGGCCGAGTTCATCTCCACCCTCATCTTCGTCTTCGCCGGCCAGGGCTCCGGCATGGCCTTCAGTAAGTCGCCGACCTTAATTTTAACCACCTTGTGTGTTGTCACTGCCACTGCAAATCCACTCCATATACTATGATGATACTACAAAGTCCAGGACTTAATTGTGGACTAGTTTAGCAACGCATGAATTAATCCCTCAAAATAACACAAGACATGTGGGGGAGAAAAAAGTTTGGGAAG…
OsTIP1;2	Os01g0975900	LOC_Os01g74450	TIP	MPVSRIAVGAPGELSHPDTAKAAVAEFISMLIFVFAGSGSGMAFSKLTDGGGTTPSGLIAASLAHALALFVAVAVGANISGGHVNPAVTFGAFVGGNISLVKAVVYWVAQLLGSVVACLLLKIATGGAAVGAFSLSAGVGAWNAVVFEIVMTFGLVYTVYATAVDPKKGDLGVIAPIAIGFIVGANILAGGAFDGASMNPAVSFGPAVVTGVWDNHWVYWLGPFVGAAIAALIYDIIFIGQRPHDQLPTADY	ATGCCGGTGAGCCGGATCGCGGTGGGCGCCCCCGGCGAGCTGTCCCACCCGGACACGGCCAAGGCCGCCGTCGCCGAGTTCATCTCTATGCTCATCTTCGTCTTCGCCGGATCGGGATCCGGCATGGCCTTCAGCAAGCTGACGGACGGCGGCGGCACGACGCCGTCGGGGCTGATCGCCGCCTCCCTGGCGCACGCGCTGGCCCTGTTCGTGGCGGTGGCGGTGGGAGCCAACATCTCCGGCGGGCACGTGAACCCGGCGGTGACATTCGGCGCGTTCGTGGGGGGGAACATCAGCCTGGTGAAGGCGGTGGTGTACTGGGTGGCGCAGCTGCTGGGGTCGGTGGTGGCGTGCCTGCTGCTCAAGATCGCGACGGGCGGCGCCGCCGTGGGTGCCTTC…	GTGGAGGGGAGCAATATAATAGCCGCGCTTAGCGTAACTAGACGAACGTACTAGCAGAAGAAGAAGAAGAAAATGCCGGTGAGCCGGATCGCGGTGGGCGCCCCCGGCGAGCTGTCCCACCCGGACACGGCCAAGGCCGCCGTCGCCGAGTTCATCTCTATGCTCATCTTCGTCTTCGCCGGATCGGGATCCGGCATGGCCTTCAGTAAGCAAGCATTGAATCCAAGTAATTCATCCGTTTAATTATGAGTAATTAATATGATGATGGATCGATAATGGTACGTAGGCAAGCTGACGGACGGCGGCGGCACGACGCCGTCGGGGCTGATCGCCGCCTCCCTGGCGCACGCGCTGGCCCTGTTCGTGGCGGTGGCGGTGGGAGCCAACATCTCCGGCGGG…
OsTIP2;1	Os02g0658100	LOC_Os02g44080	TIP	GQLTNGGALDPAGLVAIAIAHALALFVGVSVAANISGGHLNPAVTFGLAVGGHITILTGLFYWIAQLLGASIACLLLKFVTHGKAIPTHGVAGISELEGVVMEIVITFALVYTVYATAADPKKGSLGTIAPIAIGFIVGANILAAGPFSGGSMNPARSFGPAVAAGNFAGNWVYWVGPLIGGGLAGLVYGDVFIGSYQPVADQDYA	GGGCAATTGACCAATGGTGGCGCCCTCGACCCGGCCGGCCTTGTGGCGATCGCGATCGCCCATGCACTCGCCCTGTTCGTGGGCGTTTCCGTCGCCGCCAACATCTCCGGCGGCCACCTTAACCCGGCCGTGACGTTCGGCCTCGCCGTCGGCGGCCACATCACCATCCTCACCGGACTCTTCTACTGGATCGCCCAGCTGCTAGGCGCCTCCATCGCCTGCCTCCTCCTCAAGTTTGTCACCCACGGCAAGGCCATCCCGACGCACGGCGTCGCCGGCATCAGCGAGCTGGAGGGCGTCGTGATGGAGATCGTCATCACGTTCGCGCTGGTGTACACGGTGTACGCCACGGCGGCGGACCCGAAGAAGGGATCGCTCGGCACCATCGCGCCCATCGCG…	AGGGCAATTGACCAATGGTGGCGCCCTCGACCCGGCCGGCCTTGTGGCGATCGCGATCGCCCATGCACTCGCCCTGTTCGTGGGCGTTTCCGTCGCCGCCAACATCTCCGGCGGCCACCTTAACCCGGCCGTGACGTTCGGCCTCGCCGTCGGCGGCCACATCACCATCCTCACCGGACTCTTCTACTGGATCGCCCAGCTGCTAGGCGCCTCCATCGCCTGCCTCCTCCTCAAGTTTGTCACCCACGGCAAGGTCAGCACGCACACCATCGCCATAGATTAAAGGCTTAGATTTAAACTGCTGTGTATATATTTCCCGACAAGAAGGACAGCGCGATTAACCGGTGAATTCGATATCCGAACGCGTGTAGGCCATCCCGACGCACGGCGTCGCCGGCA…
OsTIP2;2	Os06g0336200	LOC_Os06g22960	TIP	MSGNIAFGRFDDSFSAASLKAYVAEFISTLVFVFAGVGSAIAYTKLTGGAPLDPAGLVAVAVCHGFGLFVAVAIGANISGGHVNPAVTFGLALGGQITILTGVFYWIAQLLGAIVGAVLVQFCTGVATPTHGLSGVGAFEGVVMEIIVTFGLVYTVYATAADPKKGSLGTIAPIAIGFIVGANILVAGPFSGGSMNPARSFGPAVASGDYTNIWIYWVGPLVGGGLAGLVYRYVYMCGDHAPVASSEF	ATGTCGGGCAACATCGCCTTCGGCCGCTTCGATGACTCCTTCAGCGCGGCCTCCCTCAAGGCCTACGTCGCCGAGTTCATCTCCACCCTCGTCTTCGTCTTCGCCGGCGTCGGCTCCGCCATCGCCTACACCAAGTTGACCGGCGGCGCGCCGCTTGACCCGGCCGGGCTGGTCGCCGTGGCGGTGTGCCACGGGTTCGGGCTGTTCGTGGCGGTGGCCATCGGCGCCAACATCTCCGGCGGCCACGTCAACCCGGCCGTCACCTTCGGCCTCGCCCTCGGCGGCCAGATCACCATCCTCACCGGCGTCTTCTACTGGATCGCCCAGCTCCTCGGCGCCATCGTCGGCGCCGTCCTCGTCCAGTTCTGCACCGGCGTGGCGACACCGACGCACGGGCTG…	GTATTCTTAGTGACCACCCCCCATATCACATCCTCTCCTTCCTCTTCCTCTGCTCACTCAGCTCTCCCCCGCGCGCGCCACCGTCGTCGCCATGTCGGGCAACATCGCCTTCGGCCGCTTCGATGACTCCTTCAGCGCGGCCTCCCTCAAGGCCTACGTCGCCGAGTTCATCTCCACCCTCGTCTTCGTCTTCGCCGGCGTCGGCTCCGCCATCGCCTACAGTGAGTAAATCGATGGCACCATGGCGCATGCAAACGTACGATGAACGGTGCGATTAATTGTGATTTACGATCGAATTGCAGCCAAGTTGACCGGCGGCGCGCCGCTTGACCCGGCCGGGCTGGTCGCCGTGGCGGTGTGCCACGGGTTCGGGCTGTTCGTGGCGGTGGCCATCGGCGC…
OsTIP2;3	Os04g0550900	LOC_Os04g46530	TIP	MVKLAFGSCGDSFSASSIKAYVAEFIATLLFVFAGVGSAIAYGQLTKGGALDPAGLVAIAIAHAFALFVGVSMAANISGGHLNPVVTFGLAVGGHITILTGIFYWVAQLLGASVACLLCSSPPTDRLSRRTPSPELARSRAW	ATGGTGAAGCTTGCATTTGGAAGCTGCGGCGACTCTTTCAGTGCCTCGTCCATCAAGGCCTATGTCGCGGAGTTCATTGCCACACTCCTCTTTGTGTTCGCCGGCGTCGGCTCCGCCATTGCCTACGGGCAACTGACAAAGGGCGGCGCGCTAGACCCAGCTGGTCTGGTGGCGATCGCCATAGCCCATGCCTTCGCGCTGTTCGTCGGAGTTTCCATGGCCGCCAACATCTCCGGTGGCCACTTGAACCCCGTTGTCACCTTCGGCCTCGCCGTCGGTGGCCACATCACCATCCTCACCGGCATCTTCTACTGGGTCGCTCAGCTGCTCGGCGCGTCCGTCGCGTGTCTGCTCTGCAGTTCTCCACCCACGGACAGGCTATCCCGACGCACGCCATCG…	ATGGTGAAGCTTGCATTTGGAAGCTGCGGCGACTCTTTCAGTGCCTCGTCCATCAAGGCCTATGTCGCGGAGTTCATTGCCACACTCCTCTTTGTGTTCGCCGGCGTCGGCTCCGCCATTGCCTACGGTGAGCTCCTTATTTATGTTTCAAAAAACTTCCATCCCAACTCTGCTTGTACCACTTAGCACAGTGATCATTCTATGTTTCTCATCTAAATCTTTGTTGTGCAGGGCAACTGACAAAGGGCGGCGCGCTAGACCCAGCTGGTCTGGTGGCGATCGCCATAGCCCATGCCTTCGCGCTGTTCGTCGGAGTTTCCATGGCCGCCAACATCTCCGGTGGCCACTTGAACCCCGTTGTCACCTTCGGCCTCGCCGTCGGTGGCCACATCACCATCC…
OsTIP3;1	Os10g0492600	LOC_Os10g35050	TIP	MSTAAARPGRRFTVGRSEDATHPDTIRAAISEFLATAIFVFAAEGSILSLGKLYQDMSTPGGLVAVSLAHALALAVAVAVAVNISGGHVNPAITFGALLGGRLSLIRALFYWLAQLLGAVVATLLLRLTTGGMRPPGFALASGVGDWHAVLLEATMTFGLMYAYYATVIDPKRGHVGTIAPLAVGFLLGANMLAGGPFDGAGMNPARVFGPALVGWRWRHHWVYWLGPFVGAGLAGLLYEYLVIPSADAAPHGGAHQPLAPEDY	ATGAGCACGGCGGCGGCGAGGCCAGGGCGGCGGTTCACGGTGGGGCGGAGCGAGGACGCGACGCACCCGGACACCATCCGCGCCGCCATCTCCGAGTTCCTCGCCACCGCCATCTTCGTCTTCGCCGCCGAGGGCTCCATCCTCTCCCTCGGGAAGCTGTACCAGGACATGAGCACGCCGGGAGGGCTGGTGGCGGTGTCGCTGGCGCACGCGCTGGCGCTGGCGGTGGCGGTGGCGGTGGCCGTCAACATCTCCGGCGGCCACGTCAACCCGGCCATCACCTTCGGCGCGCTCCTCGGCGGCCGCCTCTCCCTCATCCGCGCCCTCTTCTACTGGCTCGCCCAGCTCCTCGGCGCCGTCGTCGCCACCCTCCTCCTCCGCCTCACCACCGGCGGCATG…	ACGAGATCCAGCTGCTTCACACCCCCAACTGTACTGCGCACTTGGTGATCGAGACGAGGCTAGCTAGGATAAGGCGCGGCTTCGGCGGCGGCGGCGGTGGGCGGACCGGACGGCGGCGAGAGTTGGTGAGTAGTGAGAGTGAGTGATCGGTGTGGAGATGAGCACGGCGGCGGCGAGGCCAGGGCGGCGGTTCACGGTGGGGCGGAGCGAGGACGCGACGCACCCGGACACCATCCGCGCCGCCATCTCCGAGTTCCTCGCCACCGCCATCTTCGTCTTCGCCGCCGAGGGCTCCATCCTCTCCCTCGGTACGCACTACATACACACTCGTTTCTTGATAATTTCTTCCATCCATGGCAGCCGCGGCGGCGCGCGGGAGTGACATGTGGCATGGCGATG…
OsTIP3;2	Os04g0527900	LOC_Os04g44570	TIP	MLPGRHTPRRADAAAAAAAMEPLVPGATRAALSEFVATAVFVFAAEGSVYGLWKMYRDTGTLGGLLVVAVAHALALAAAVAVSRNASGGHVNPAVTFGVLVGRRISFARAALYWAAQLLGAVLAVLLLRLASGGMRPMGFTLGHRIHERHALLLEVVMTFGLVYTVYATAVDRRSGGGDIAPLAIGLVAGANILAGGPFDGAAMNPARAFGPALVGWNWRHHWVYWLGPLIGAGMAGALYEFVMAEQPEPPAAADTRLPVAAEDY	ATGCTGCCAGGTCGCCACACTCCCCGCCGTGCTGACGCCGCCGCCGCTGCCGCCGCCATGGAGCCCCTGGTGCCGGGCGCCACCCGCGCGGCGCTGTCGGAGTTCGTAGCCACCGCCGTGTTCGTCTTCGCCGCCGAAGGCTCCGTCTACGGCCTCTGGAAGATGTACAGGGACACGGGGACGCTGGGCGGCCTGCTGGTGGTGGCGGTGGCGCACGCGCTGGCGCTGGCGGCCGCGGTGGCGGTGTCGCGCAACGCGTCGGGCGGGCACGTCAACCCGGCCGTCACGTTCGGCGTGCTCGTCGGCCGCCGCATCTCCTTCGCCCGCGCCGCGCTCTACTGGGCCGCCCAGCTGCTCGGCGCCGTGCTCGCCGTGCTTCTCCTCAGGCTGGCCTCCGGA…	ACCAGGTGCAGACGAACGGAAAAAGAAAGGCGAAATCCTTCCTAGCTAGCTTGGTCGTTGTCAACCATGCTGCCAGGTCGCCACACTCCCCGCCGTGCTGACGCCGCCGCCGCTGCCGCCGCCATGGAGCCCCTGGTGCCGGGCGCCACCCGCGCGGCGCTGTCGGAGTTCGTAGCCACCGCCGTGTTCGTCTTCGCCGCCGAAGGCTCCGTCTACGGCCTCTGTAAAATAGCTACGCGAACCCAACCGCATGCATGAACGCCCGCACGCTCTCCCGTGCGTTTGTCTGAAGATTTTTTTTTTGTGTGTTTGGATTGCTGCAGGGAAGATGTACAGGGACACGGGGACGCTGGGCGGCCTGCTGGTGGTGGCGGTGGCGCACGCGCTGGCGCTGGCGGC…
OsTIP4;1	Os05g0231700	LOC_Os05g14240	TIP	EQRREPHLGKKKRKIISSHFLLPFSSPRIFTKQISLQFFSFFFLILRIFSIEERRELWDRFRAMAKEVDPCDHGEVVDAGCVRAVLAELVLTFVFVFTGVAATMAAGVPEVAGAAMPMAALAGVAIATALAAGVLVTAGFHVSGGHLNPAVTVALLARGHITAFRSALYVAAQLLASSLACILLRYLTGGMATPVHTLGSGIGPMQGLVMEIILTFSLLFVVYATILDPRSSVPGFGPLLTGLIVGANTIAGGNFSGASMNPARSFGPALATGVWTHHWIYWLGPLIGGPLAGLVYESLFLVKRTHEPLLDNSF	GAGCAGAGGAGAGAACCCCACCTTGGCAAAAAGAAAAGAAAAATAATATCATCGCACTTTTTGCTGCCCTTTTCATCCCCTCGGATATTCACGAAGCAAATCTCTCTGCAATTCTTTTCTTTTTTTTTTTTGATCTTGCGGATCTTCTCCATTGAGGAAAGGCGAGAGCTTTGGGATCGATTCCGGGCCATGGCGAAGGAGGTGGATCCGTGCGACCACGGCGAGGTCGTCGACGCCGGGTGCGTCCGCGCCGTGCTGGCCGAGCTCGTCCTCACCTTCGTCTTCGTCTTCACCGGCGTCGCCGCCACCATGGCCGCAGGGGTGCCGGAGGTGGCGGGGGCGGCGATGCCGATGGCGGCGCTGGCGGGGGTGGCGATCGCGACGGCGCTGGCGGCGGGG…	AGAGCAGAGGAGAGAACCCCACCTTGGCAAAAAGAAAAGAAAAATAATATCATCGCACTTTTTGCTGCCCTTTTCATCCCCTCGGATATTCACGAAGCAAATCTCTCTGCAATTCTTTTCTTTTTTTTTTTTGATCTTGCGGATCTTCTCCATTGAGGAAAGGCGAGAGCTTTGGGATCGATTCCGGGCCATGGCGAAGGAGGTGGATCCGTGCGACCACGGCGAGGTCGTCGACGCCGGGTGCGTCCGCGCCGTGCTGGCCGAGCTCGTCCTCACCTTCGTCTTCGTCTTCACCGGCGTCGCCGCCACCATGGCCGCAGGTAAGCCCCGCCGCTCGCCGCCGCTCCCTTCTCCGGTCGATTAAATATTTTCGTTTTTTTTTTGGTTAAAAAATGGAGT…
OsTIP4;2	Os01g0232100	LOC_Os01g13130	TIP	MPLLPMTKLELGHRGEAWEPGCLRAVAGELLFTFLFVFIGVASTITAGKAAGGAGEAAAVTAAAMAQALVVAVLATAGFHVSGGHLNPAVTLSLAVGGHITLFRSALYVAAQLAGSSLACLLLRCLTGGAATPVHALADGVGPVQGVAAEAVFTFTLLLVICATILDPRRAAPPGTGPLLTGLLVGANTVAGGALTGASMNPARSFGPALATGEWAHHWVYWVGPLAGGPLAVVAYELLFMDVEDAGGAHQPLPQE	ATGCCGTTGCTGCCGATGACGAAGCTGGAGCTCGGCCACCGCGGCGAGGCGTGGGAGCCCGGCTGCCTCCGCGCCGTCGCCGGCGAGCTCCTCTTCACCTTCCTCTTCGTCTTCATCGGCGTCGCCTCCACCATCACCGCCGGGAAGGCGGCGGGTGGGGCCGGCGAGGCGGCGGCGGTGACGGCGGCGGCGATGGCGCAGGCGCTGGTGGTGGCGGTGCTGGCGACGGCGGGGTTCCACGTCTCCGGCGGCCACCTCAACCCGGCCGTGACGCTCTCCCTCGCCGTCGGCGGCCACATCACGCTCTTCCGCTCGGCGCTCTACGTCGCCGCCCAGCTCGCCGGCTCCTCCCTCGCGTGCCTCCTCCTCCGGTGCCTCACCGGCGGCGCCGCCACGCCG…	ACTATATCAGATTGATCGATCGGTGATCGGTCTATGCCGTTGCTGCCGATGACGAAGCTGGAGCTCGGCCACCGCGGCGAGGCGTGGGAGCCCGGCTGCCTCCGCGCCGTCGCCGGCGAGCTCCTCTTCACCTTCCTCTTCGTCTTCATCGGCGTCGCCTCCACCATCACCGCCGGTAAATCGCTCACGACTCTCTCTGTACTAAAATATAAGATATTTTAGGTCAAGTTTTTATTCGTCTTTGTTATTACAAGAACAACATTAATCGATTGTGTATGATGAGTATATCCGTATTTACCACGTGCGGTTAATTATTTTTTTTTTCAGGGAAGGCGGCGGGTGGGGCCGGCGAGGCGGCGGCGGTGACGGCGGCGGCGATGGCGCAGGCGCTGGTGGTGG…
OsTIP4;3	Os01g0232000	LOC_Os01g13120	TIP	MAKLALGHHREATDPGCLRAVVAELLLTFLFVFSGVGSAMAAAKLGGGGDTIMGLTAVAAAHALVVAVMVSAGLHVSGGHINPAVTLGLAAGGHITLFRSALYAAAQLLGSSLACLLLAALTGGEEAVPVHAPAPGVGAARAVAMEAVLTFSLLFAVYATVVDRRRAVGALGPLLVGLVVGANILAGGPYSGASMNPARSFGPALAAGEWADHWIYWVGPLIGGPLAGLVYEGLFMGPPGHEPLPRNDGDF	ATGGCGAAGCTCGCGCTCGGCCACCACCGCGAGGCCACCGACCCCGGCTGCCTCCGCGCCGTCGTCGCCGAGCTCCTCCTCACCTTCCTCTTCGTCTTCTCCGGCGTCGGCTCCGCCATGGCCGCCGCCAAGCTGGGCGGCGGCGGCGACACGATAATGGGGCTGACGGCGGTGGCGGCGGCGCACGCGCTGGTGGTCGCCGTCATGGTCTCCGCGGGGCTGCACGTCTCCGGCGGCCACATCAACCCGGCCGTCACGCTCGGCCTCGCCGCCGGCGGCCACATCACCCTCTTCCGCTCCGCGCTCTACGCCGCCGCCCAGCTGCTCGGCTCCTCCCTCGCCTGCCTCCTCCTCGCCGCCCTCACCGGCGGCGAGGAGGCCGTCCCGGTGCACGCGCCG…	ATGGCGAAGCTCGCGCTCGGCCACCACCGCGAGGCCACCGACCCCGGCTGCCTCCGCGCCGTCGTCGCCGAGCTCCTCCTCACCTTCCTCTTCGTCTTCTCCGGCGTCGGCTCCGCCATGGCCGCCGGTAACCTGCCTACTTCATTTCTTCTCCTAGTTTTTCTTCTCATCTCAATCAAGATCGACATTGTCGTCCTTGCGTCGGTGCAGCCAAGCTGGGCGGCGGCGGCGACACGATAATGGGGCTGACGGCGGTGGCGGCGGCGCACGCGCTGGTGGTCGCCGTCATGGTCTCCGCGGGGCTGCACGTCTCCGGCGGCCACATCAACCCGGCCGTCACGCTCGGCCTCGCCGCCGGCGGCCACATCACCCTCTTCCGCTCCGCGCTCTACGCCGCCG…
OsTIP5;1	Os04g0550800	LOC_Os04g46490	TIP	MANICANMKRCFSPPALRAYFAEFFSTFLFVFIAVGSTISARMLTPDETSDASSLMATAVAQAFGLFAAVFIAADVSGGHVNPAVTFAYAIGGHITVPSAIFYWASQMLGSTFACLVLHYISAGQAVPTTRIAVEMTGFGAGILEGVLTFMVVYTVHVAGDPRGGGFGGRKGPAATALGALVVGAVTGACVLAAGSLTGASMNPARSFGPAVVSGHYSNQAVYWAGPMVGAAVAALVHQALVFPTVPEPAPAPATNESARHGSVQTVVV	ATGGCGAACATCTGTGCCAACATGAAGCGCTGCTTCTCGCCGCCGGCGCTCCGGGCGTACTTCGCCGAGTTCTTCTCCACCTTCCTCTTTGTGTTCATCGCCGTCGGCTCCACCATCTCCGCCCGGATGCTCACGCCGGATGAAACATCCGATGCCTCGTCCCTGATGGCGACCGCCGTTGCGCAGGCGTTCGGGCTCTTCGCCGCGGTGTTCATCGCCGCCGACGTCTCCGGCGGCCACGTCAACCCCGCCGTGACGTTCGCCTACGCCATCGGCGGCCACATCACCGTCCCGAGCGCCATCTTCTACTGGGCGTCTCAGATGCTCGGCTCCACGTTCGCCTGCCTCGTCCTCCACTACATCTCCGCCGGCCAGGCCGTGCCGACGACGAGGATCGCG…	GTGCGAATTCGTGTAATCGTGTTCTTCACTGCTCTGTAAACACAGTGTCACACACACACACAGGGTAAACTTGCAATGGCGAACATCTGTGCCAACATGAAGCGCTGCTTCTCGCCGCCGGCGCTCCGGGCGTACTTCGCCGAGTTCTTCTCCACCTTCCTCTTTGTGTTCATCGCCGTCGGCTCCACCATCTCCGCCCGTAAGTCATGCGTTTCACTGCAACCTACGTTCCGCATGTCGTGCGAATTGCTCTGCTTTGTTGGTCTCATACGTGATTTCGCTCTGTGAACTTGCCGCGCGCTGTTGCCAGGGATGCTCACGCCGGATGAAACATCCGATGCCTCGTCCCTGATGGCGACCGCCGTTGCGCAGGCGTTCGGGCTCTTCGCCGCGGTGTTC…
